# Supplementary material for: Ambient black carbon particles reach the fetal side of human placenta
Source: Nat Commun. 2019 Sep 17;10:3866. doi: 10.1038/s41467-019-11654-3 (PMC6748955; doi:10.1038/s41467-019-11654-3)
Supplement: Supplementary file 3 — Source Data [file 41467_2019_11654_MOESM3_ESM.xlsx]

## Sheet: Figure 3a
Figure 3a
Emmision fingerprint
Emmision wavelength, nm	Normalized intensity, a.u.
	BC	REF	TPAF
414	0.176339	0.125234	0.142403
423	0.215774	0.17757	0.237868
432	0.28125	0.22243	0.40175
441	0.383185	0.272897	0.540175
450	0.428571	0.31215	0.712013
459	0.517113	0.353271	0.863166
468	0.571429	0.396262	0.962609
477	0.648065	0.420561	0.982498
485	0.618304	0.456075	0.97136
494	0.660714	0.463551	1
503	0.730655	0.51215	0.961018
512	0.789435	0.543925	0.877486
521	0.806548	0.583178	0.836118
530	0.830357	0.590654	0.806683
539	0.85119	0.614953	0.667462
548	0.866071	0.64486	0.590294
557	0.892113	0.697196	0.542562
565	0.863095	0.684112	0.4821
574	0.884673	0.743925	0.42323
583	0.912946	0.773832	0.381862
592	0.905506	0.813084	0.329356
601	0.945685	0.807477	0.274463
610	0.935268	0.846729	0.264121
619	0.997768	0.885981	0.230708
628	0.965774	0.861682	0.202068
637	0.958333	0.921495	0.171042

## Sheet: Figure 3b
Figure 3b
FLIM
Time, ns	Relative photon counts, a.u.
	IRF	BC	REF	TPAF
0	6	2.41924	2.41924	7.06895
0.048857	8	5.50016	2.41924	7.06895
0.097715	31	16.8191	3.84232	7.06895
0.146572	66	38.0608	3.84232	36.8201
0.195429	173	83.3107	3.84232	61.317
0.244286	299	151.192	5.84232	94.8345
0.293144	425	242.112	8.76217	133.213
0.342001	556	344.689	103.188	169.954
0.390858	640	433.468	273.48	194.645
0.439716	666	480.733	368.238	202.127
0.488573	614	460.202	350.607	199.381
0.53743	477	397.936	301.469	193.496
0.586288	349	331.461	259.223	187.164
0.635145	296	273.057	222.902	181.046
0.684002	198	225.019	191.674	175.137
0.732859	137	185.507	164.827	169.428
0.781717	103	153.01	141.744	163.912
0.830574	67	126.28	121.899	158.584
0.879431	45	104.295	104.837	153.438
0.928289	38	86.2124	90.1679	148.466
0.977146	33	71.3391	77.5555	143.663
1.026	17	59.1059	66.7123	139.023
1.07486	22	49.0442	57.3905	134.541
1.12372	21	40.7684	49.3749	130.21
1.17258	11	33.9614	42.4845	126.028
1.22143	5	28.3628	36.56	121.987
1.27029	18	23.7578	31.4665	118.084
1.31915	10	19.9702	27.0871	114.312
1.368	8	16.855	23.3219	110.669
1.41686	5	14.2927	20.0853	107.15
1.46572	6	12.1851	17.3023	103.751
1.51458	7	10.4517	14.9094	100.466
1.56343	7	9.02595	12.852	97.294
1.61229	4	7.85327	11.0835	94.229
1.66115	1	6.88874	9.56273	91.2685
1.71001	1	6.0954	8.25525	88.4085
1.75886	1	5.44289	7.13138	85.6455
1.80772	1	4.9062	6.16545	82.976
1.85658	2	4.46476	5.33453	80.398
1.90543	4	4.10169	4.6197	77.907
1.95429	4	3.80305	4.00612	75.5005
2.00315	1	3.55742	3.4776	73.176
2.05201	1	3.35539	3.024	70.9305
2.10086	5	3.18923	2.63385	68.7615
2.14972	5	3.05255	2.29838	66.6655
2.19858	3	2.94015	2.00948	64.6415
2.24744	3	2.84769	1.76175	62.6855
2.29629	3	2.77163	1.54845	60.7965
2.34515	4	2.70909	1.36485	58.9715
2.39401	10	2.65763	1.20758	57.2085
2.44286	9	2.61531	1.0719	55.505
2.49172	8	2.58052	0.955125	53.86
2.54058	5	2.55189	0.855225	52.2705
2.58944	4	2.52834	0.768825	50.735
2.63829	7	2.50898	0.69525	49.2518
2.68715	10	2.49305	0.631125	47.8188
2.73601	2	2.47994	0.57645	46.4346
2.78487	6	2.46916	0.529875	45.0975
2.83372	3	2.46031	0.489375	43.8057
2.88258	4	2.45302	0.454275	42.5578
2.93144	1	2.44701	0.424575	41.3523
2.98029	3	2.44208	0.398925	40.1878
3.02915	2	2.43802	0.37665	39.0628
3.07801	1	2.43469	0.35775	37.9759
3.12687	0	2.43195	0.34155	36.9261
3.17572	2	2.42969	0.327375	35.9119
3.22458	3	2.42784	0.315225	34.9322
3.27344	1	2.42631	0.304425	33.9857
3.3223	0	2.42505	0.29565	33.0714
3.37115	2	2.42401	0.288225	32.1881
3.42001	1	2.42316	0.281475	31.3348
3.46887	1	2.42247	0.276075	30.5105
3.51773	0	2.42189	0.270675	29.7143
3.56658	1	2.42143	0.266625	28.945
3.61544	1	2.42104	0.26325	28.202
3.6643	4	2.42071	0.259875	27.4841
3.71315	0	2.42044	0.257175	26.7906
3.76201	2	2.42024	0.25515	26.1207
3.81087	2	2.42005	0.253125	25.4735
3.85973	1	2.41992	0.251775	24.8484
3.90858	2	2.4198	0.24975	24.2445
3.95744	2	2.41969	0.249075	23.661
4.0063	2	2.41961	0.247725	23.0974
4.05516	1	2.41954	0.24705	22.5529
4.10401	1	2.41949	0.2457	22.027
4.15287	3	2.41944	0.245025	21.5189
4.20173	1	2.41941	0.24435	21.0281
4.25058	2	2.41937	0.24435	20.5539
4.29944	1	2.41935	0.243675	20.0958
4.3483	0	2.41932	0.243675	19.6533
4.39716	1	2.4193	0.243	19.2259
4.44601	1	2.4193	0.243	18.8129
4.49487	0	2.41929	0.242325	18.4139
4.54373	2	2.41927	0.242325	18.0286
4.59259	1	2.41927	0.242325	17.6563
4.64144	1	2.41925	0.242325	17.2966
4.6903	0	2.41925	0.24165	16.9492
4.73916	2	2.41925	0.24165	16.6136
4.78801	0	2.41925	0.24165	16.2894
4.83687	2	2.41924	0.24165	15.9762
4.88573	1	2.41924	0.24165	15.6737
4.93459	1	2.41924	0.24165	15.3813
4.98344	1	2.41924	0.24165	15.099
5.0323	0	2.41924	0.24165	14.8262
5.08116	0	2.41924	0.240975	14.5627
5.13002	0	2.41924	0.240975	14.3081
5.17887	1	2.41924	0.240975	14.0623
5.22773	0	2.41924	0.240975	13.8247
5.27659	0	2.41924	0.240975	13.5953
5.32544	0	2.41924	0.240975	13.3735
5.3743	0	2.41924	0.240975	13.1594
5.42316	0	2.41924	0.240975	12.9525
5.47202	0	2.41924	0.240975	12.7526
5.52087	1	2.41924	0.240975	12.5596
5.56973	0	2.41924	0.240975	12.373
5.61859	1	2.41924	0.240975	12.1929
5.66745	1	2.41924	0.240975	12.0189
5.7163	0	2.41924	0.240975	11.8507
5.76516	1	2.41924	0.240975	11.6883
5.81402	0	2.41924	0.240975	11.5313
5.86288	2	2.41924	0.240975	11.3798
5.91173	1	2.41924	0.240975	11.2333
5.96059	0	2.41924	0.240975	11.0919
6.00945	2	2.41924	0.240975	10.9552
6.0583	2	2.41924	0.240975	10.8232
6.10716	0	2.41924	0.240975	10.6957
6.15602	2	2.41924	0.240975	10.5725
6.20488	0	2.41924	0.240975	10.4535
6.25373	1	2.41924	0.240975	10.3385
6.30259	0	2.41924	0.240975	10.2274
6.35145	0	2.41924	0.240975	10.1202
6.40031	3	2.41924	0.240975	10.0166
6.44916	0	2.41924	0.240975	9.9164
6.49802	0	2.41924	0.240975	9.8197
6.54688	0	2.41924	0.240975	9.72625
6.59573	1	2.41924	0.240975	9.636
6.64459	0	2.41924	0.240975	9.5488
6.69345	2	2.41924	0.240975	9.46455
6.74231	0	2.41924	0.240975	9.3832
6.79116	0	2.41924	0.240975	9.30455
6.84002	1	2.41924	0.240975	9.22865
6.88888	2	2.41924	0.240975	9.15525
6.93774	0	2.41924	0.240975	9.0844
6.98659	0	2.41924	0.240975	9.01595
7.03545	2	2.41924	0.240975	8.9498
7.08431	0	2.41924	0.240975	8.8859
7.13316	2	2.41924	0.240975	8.8242
7.18202	1	2.41924	0.240975	8.76455
7.23088	0	2.41924	0.240975	8.70695
7.27974	1	2.41924	0.240975	8.65135
7.32859	0	2.41924	0.240975	8.5976
7.37745	0	2.41924	0.240975	8.54565
7.42631	1	2.41924	0.240975	8.4955
7.47517	0	2.41924	0.240975	8.44705
7.52402	0	2.41924	0.240975	8.40025
7.57288	2	2.41924	0.240975	8.355
7.62174	0	2.41924	0.240975	8.3113
7.6706	2	2.41924	0.240975	8.2691
7.71945	0	2.41924	0.240975	8.22835
7.76831	0	2.41924	0.240975	8.18895
7.81717	0	2.41924	0.240975	8.15095
7.86602	2	2.41924	0.240975	8.11415
7.91488	0	2.41924	0.240975	8.07865
7.96374	0	2.41924	0.240975	8.04435

## Sheet: Figure 4
Figure 4
Low/high	Placenta	Slide number	Location number	Placental BC load, # particles per mm³	Exposure, µg per m³
low	1	1	1	12323.7	0.83073
low	1	1	2	7627.64	0.83073
low	1	1	3	42773.9	0.83073
low	1	2	1	22097.8	0.83073
low	1	2	2	25850.3	0.83073
low	1	2	3	11470.8	0.83073
low	1	3	1	11784.9	0.83073
low	1	3	2	16817.3	0.83073
low	1	3	3	25308.6	0.83073
low	1	4	1	39287.3	0.83073
low	1	4	2	9454.38	0.83073
low	1	4	3	3347.04	0.83073
low	1	5	1	7371.47	0.83073
low	1	5	2	3500.13	0.83073
low	1	5	3	18018.7	0.83073
low	2	1	1	33421.6	0.95829
low	2	1	2	17784.7	0.95829
low	2	1	3	15305.5	0.95829
low	2	2	1	27225.2	0.95829
low	2	2	2	17712.7	0.95829
low	2	2	3	26987.8	0.95829
low	2	3	1	14425.7	0.95829
low	2	3	2	13671.5	0.95829
low	2	3	3	24281.9	0.95829
low	2	4	1	18752	0.95829
low	2	4	2	12453.9	0.95829
low	2	4	3	11673.7	0.95829
low	2	5	1	27527.8	0.95829
low	2	5	2	16143.8	0.95829
low	2	5	3	19649.7	0.95829
low	3	1	1	15408.2	0.73165
low	3	1	2	17798.6	0.73165
low	3	1	3	14546.2	0.73165
low	3	2	1	10099.1	0.73165
low	3	2	2	23850.2	0.73165
low	3	2	3	10768.3	0.73165
low	3	3	1	6562.63	0.73165
low	3	3	2	7356.83	0.73165
low	3	3	3	11071	0.73165
low	3	4	1	16515.8	0.73165
low	3	4	2	21233.7	0.73165
low	3	4	3	12424.3	0.73165
low	3	5	1	12829	0.73165
low	3	5	2	26553.1	0.73165
low	3	5	3	17643.5	0.73165
low	4	1	1	463.763	0.81236
low	4	1	2	2195.81	0.81236
low	4	1	3	4686.67	0.81236
low	4	2	1	1481.06	0.81236
low	4	2	2	1246.14	0.81236
low	4	2	3	6706.98	0.81236
low	4	3	1	2820.96	0.81236
low	4	3	2	867.224	0.81236
low	4	3	3	1359.1	0.81236
low	4	4	1	1681.69	0.81236
low	4	4	2	4779.22	0.81236
low	4	4	3	7269.7	0.81236
low	4	5	1	2723.03	0.81236
low	4	5	2	8777.27	0.81236
low	4	5	3	5737.34	0.81236
low	5	1	1	5344.63	0.63029
low	5	1	2	5570.79	0.63029
low	5	1	3	2875.63	0.63029
low	5	2	1	7484.7	0.63029
low	5	2	2	909.11	0.63029
low	5	2	3	4244.93	0.63029
low	5	3	1	3647.89	0.63029
low	5	3	2	5727.22	0.63029
low	5	3	3	4189.58	0.63029
low	5	4	1	12264.9	0.63029
low	5	4	2	252.133	0.63029
low	5	4	3	1045.1	0.63029
low	5	5	1	2980.99	0.63029
low	5	5	2	2574.01	0.63029
low	5	5	3	1143.35	0.63029
low	6	1	1	29459.7	0.75672
low	6	1	2	14070.2	0.75672
low	6	1	3	27770.7	0.75672
low	6	2	1	2173.14	0.75672
low	6	2	2	5112.03	0.75672
low	6	2	3	11516.5	0.75672
low	6	3	1	27774.1	0.75672
low	6	3	2	8397.41	0.75672
low	6	3	3	19579.8	0.75672
low	6	4	1	8712.8	0.75672
low	6	4	2	5224.39	0.75672
low	6	4	3	11970.9	0.75672
low	6	5	1	19667.7	0.75672
low	6	5	2	5959.03	0.75672
low	6	5	3	12539.9	0.75672
low	7	1	1	19299.6	0.90509
low	7	1	2	13538.7	0.90509
low	7	1	3	15758.3	0.90509
low	7	2	1	23227.4	0.90509
low	7	2	2	11419.6	0.90509
low	7	2	3	23607.7	0.90509
low	7	3	1	9947.39	0.90509
low	7	3	2	3020.03	0.90509
low	7	3	3	4214.51	0.90509
low	7	4	1	4481.5	0.90509
low	7	4	2	2671.48	0.90509
low	7	4	3	4509.24	0.90509
low	7	5	1	9662.03	0.90509
low	7	5	2	4582.08	0.90509
low	7	5	3	18941	0.90509
low	8	1	1	6792.97	0.85839
low	8	1	2	6156.5	0.85839
low	8	1	3	6057.57	0.85839
low	8	2	1	1436.88	0.85839
low	8	2	2	3450.81	0.85839
low	8	2	3	823.889	0.85839
low	8	3	1	2894.93	0.85839
low	8	3	2	382.986	0.85839
low	8	3	3	2392.97	0.85839
low	8	4	1	8057.73	0.85839
low	8	4	2	4108.65	0.85839
low	8	4	3	2125.44	0.85839
low	8	5	1	1126.12	0.85839
low	8	5	2	1311.8	0.85839
low	8	5	3	3956.05	0.85839
low	9	1	1	1003.27	0.87847
low	9	1	2	514.84	0.87847
low	9	1	3	1721.41	0.87847
low	9	2	1	1428.26	0.87847
low	9	2	2	1874.42	0.87847
low	9	2	3	373.78	0.87847
low	9	3	1	1292.03	0.87847
low	9	3	2	1290.65	0.87847
low	9	3	3	987.947	0.87847
low	9	4	1	638.218	0.87847
low	9	4	2	1435.24	0.87847
low	9	4	3	3038.3	0.87847
low	9	5	1	2011.58	0.87847
low	9	5	2	4454.03	0.87847
low	9	5	3	1764.1	0.87847
low	10	1	1	5600.72	0.8011
low	10	1	2	4689.26	0.8011
low	10	1	3	8054.83	0.8011
low	10	2	1	2318.24	0.8011
low	10	2	2	10254.5	0.8011
low	10	2	3	9198.13	0.8011
low	10	3	1	2034.51	0.8011
low	10	3	2	4612.15	0.8011
low	10	3	3	6024.58	0.8011
low	10	4	1	6493.48	0.8011
low	10	4	2	10055.9	0.8011
low	10	4	3	8930.69	0.8011
low	10	5	1	2432.8	0.8011
low	10	5	2	3528.32	0.8011
low	10	5	3	1690.03	0.8011
high	1	1	1	29514.7	2.0635
high	1	1	2	17458.2	2.0635
high	1	1	3	10279.8	2.0635
high	1	2	1	26371.2	2.0635
high	1	2	2	15448.7	2.0635
high	1	2	3	44143.8	2.0635
high	1	3	1	11156.3	2.0635
high	1	3	2	10090.4	2.0635
high	1	3	3	10554.1	2.0635
high	1	4	1	39579.2	2.0635
high	1	4	2	10502.4	2.0635
high	1	4	3	61205.2	2.0635
high	1	5	1	21463.3	2.0635
high	1	5	2	18587.4	2.0635
high	1	5	3	13377.7	2.0635
high	2	1	1	10396.9	1.8131
high	2	1	2	12440.4	1.8131
high	2	1	3	25452.1	1.8131
high	2	2	1	11573.1	1.8131
high	2	2	2	14827.1	1.8131
high	2	2	3	5785.36	1.8131
high	2	3	1	9297.18	1.8131
high	2	3	2	10991.9	1.8131
high	2	3	3	21900	1.8131
high	2	4	1	5069.68	1.8131
high	2	4	2	10699.1	1.8131
high	2	4	3	24060.8	1.8131
high	2	5	1	9417.32	1.8131
high	2	5	2	16636	1.8131
high	2	5	3	11517	1.8131
high	3	1	1	21062.7	1.8092
high	3	1	2	27296.6	1.8092
high	3	1	3	37269	1.8092
high	3	2	1	39343.8	1.8092
high	3	2	2	32339.2	1.8092
high	3	2	3	20052.6	1.8092
high	3	3	1	48193.8	1.8092
high	3	3	2	59371.7	1.8092
high	3	3	3	54042.5	1.8092
high	3	4	1	14755.5	1.8092
high	3	4	2	48524.5	1.8092
high	3	4	3	22643.9	1.8092
high	3	5	1	11751.8	1.8092
high	3	5	2	13136.3	1.8092
high	3	5	3	8847.86	1.8092
high	4	1	1	47661.3	1.69584
high	4	1	2	24818.2	1.69584
high	4	1	3	63187	1.69584
high	4	2	1	34759.3	1.69584
high	4	2	2	12173.2	1.69584
high	4	2	3	39116	1.69584
high	4	3	1	30112.6	1.69584
high	4	3	2	25972.1	1.69584
high	4	3	3	27672.1	1.69584
high	4	4	1	10614.3	1.69584
high	4	4	2	51460.8	1.69584
high	4	4	3	32599.2	1.69584
high	4	5	1	20015.3	1.69584
high	4	5	2	13137.3	1.69584
high	4	5	3	58243.3	1.69584
high	5	1	1	5854.11	2.13704
high	5	1	2	22029	2.13704
high	5	1	3	6449.92	2.13704
high	5	2	1	6229.41	2.13704
high	5	2	2	4635.51	2.13704
high	5	2	3	17949.7	2.13704
high	5	3	1	2903.97	2.13704
high	5	3	2	3558.73	2.13704
high	5	3	3	2821.96	2.13704
high	5	4	1	2219.48	2.13704
high	5	4	2	11819.4	2.13704
high	5	4	3	7299.66	2.13704
high	5	5	1	4589.89	2.13704
high	5	5	2	10936.1	2.13704
high	5	5	3	8194.35	2.13704
high	6	1	1	19141.9	1.73501
high	6	1	2	26338.7	1.73501
high	6	1	3	29298.5	1.73501
high	6	2	1	22426.6	1.73501
high	6	2	2	34571.3	1.73501
high	6	2	3	18520.5	1.73501
high	6	3	1	23220.7	1.73501
high	6	3	2	38543.5	1.73501
high	6	3	3	33313.6	1.73501
high	6	4	1	35848.5	1.73501
high	6	4	2	9692.5	1.73501
high	6	4	3	32217	1.73501
high	6	5	1	17759.3	1.73501
high	6	5	2	61842.7	1.73501
high	6	5	3	58479.1	1.73501
high	7	1	1	21004.8	1.70845
high	7	1	2	24818.3	1.70845
high	7	1	3	8115.16	1.70845
high	7	2	1	24479.3	1.70845
high	7	2	2	8850.54	1.70845
high	7	2	3	6069.89	1.70845
high	7	3	1	7843.71	1.70845
high	7	3	2	23549.8	1.70845
high	7	3	3	38784.4	1.70845
high	7	4	1	24746.1	1.70845
high	7	4	2	14688.7	1.70845
high	7	4	3	16353.4	1.70845
high	7	5	1	11542.5	1.70845
high	7	5	2	12752.1	1.70845
high	7	5	3	18845.1	1.70845
high	8	1	1	5522.02	1.81758
high	8	1	2	7071.24	1.81758
high	8	1	3	4425.31	1.81758
high	8	2	1	4017.45	1.81758
high	8	2	2	6517.48	1.81758
high	8	2	3	4599.74	1.81758
high	8	3	1	16055.7	1.81758
high	8	3	2	4417.63	1.81758
high	8	3	3	4134.21	1.81758
high	8	4	1	24625.9	1.81758
high	8	4	2	8518.91	1.81758
high	8	4	3	13333.8	1.81758
high	8	5	1	8928.46	1.81758
high	8	5	2	6226.52	1.81758
high	8	5	3	12746.6	1.81758
high	9	1	1	13192.7	2.16608
high	9	1	2	12938.1	2.16608
high	9	1	3	10962	2.16608
high	9	2	1	13704.4	2.16608
high	9	2	2	22126.3	2.16608
high	9	2	3	12808.6	2.16608
high	9	3	1	19986.1	2.16608
high	9	3	2	11888.7	2.16608
high	9	3	3	17921.2	2.16608
high	9	4	1	9510.53	2.16608
high	9	4	2	10616.4	2.16608
high	9	4	3	22504.2	2.16608
high	9	5	1	14793.1	2.16608
high	9	5	2	22459.7	2.16608
high	9	5	3	13525.8	2.16608
high	10	1	1	10075.5	2.42088
high	10	1	2	25341.3	2.42088
high	10	1	3	21676.9	2.42088
high	10	2	1	59932.5	2.42088
high	10	2	2	32952.8	2.42088
high	10	2	3	43300.9	2.42088
high	10	3	1	43944.7	2.42088
high	10	3	2	10195.7	2.42088
high	10	3	3	16487.7	2.42088
high	10	4	1	41885.1	2.42088
high	10	4	2	44216.9	2.42088
high	10	4	3	15451	2.42088
high	10	5	1	31505.8	2.42088
high	10	5	2	23308.6	2.42088
high	10	5	3	50165.2	2.42088

## Sheet: Figure 5
Figure 5
Preterm placenta	Slide number	Location number	Placental BC load, # particles per mm³
11	1	1	11451.8
11	1	2	6786.66
11	1	3	4823.9
11	2	1	6115.86
11	2	2	10008.8
11	2	3	9155.52
11	3	1	16273.7
11	3	2	13634.9
11	3	3	8902.62
11	4	1	9617.22
11	4	2	16922.8
11	4	3	16558.9
11	5	1	17257.8
11	5	2	3592.19
11	5	3	6927.56
12	1	1	4448.05
12	1	2	15689.4
12	1	3	11559.7
12	2	1	8009.39
12	2	2	4509.97
12	2	3	6990.56
12	3	1	4749.63
12	3	2	5680.82
12	3	3	5087.71
12	4	1	4124.1
12	4	2	8863.62
12	4	3	6407.46
12	5	1	8407.75
12	5	2	6485.38
12	5	3	14455.3
13	1	1	5628.93
13	1	2	4754.53
13	1	3	11395.3
13	2	1	5140.27
13	2	2	9279.97
13	2	3	3230.97
13	3	1	9990.54
13	3	2	7444.7
13	3	3	6890.14
13	4	1	10190.1
13	4	2	6884.83
13	4	3	3818.97
13	5	1	8461.24
13	5	2	6165.91
13	5	3	4613.72
14	1	1	6045.39
14	1	2	3716.06
14	1	3	7795.51
14	2	1	4107.94
14	2	2	6715.92
14	2	3	6559.78
14	3	1	6954.52
14	3	2	4500.15
14	3	3	3690.43
14	4	1	5809.43
14	4	2	3261.1
14	4	3	7065.25
14	5	1	3764.98
14	5	2	3886.33
14	5	3	3319.59
15	1	1	4799.13
15	1	2	4201.53
15	1	3	5317.18
15	2	1	9087.81
15	2	2	6670.64
15	2	3	8236.51
15	3	1	5708.61
15	3	2	5206.38
15	3	3	6053.79
15	4	1	4546.86
15	4	2	4481.27
15	4	3	5868.85
15	5	1	6065.23
15	5	2	5008.69
15	5	3	3884

## Sheet: Supplementary Figure 1
Supplementary Figure 1
Low/high	Placenta	Mean size of particle aggregates, µm
low	1	2.476
low	1	5.273
low	1	4.304
low	1	3.432
low	1	4.586
low	1	3.571
low	1	2.867
low	1	3.7
low	1	3.651
low	1	6.182
low	1	2.591
low	1	2.826
low	1	1.583
low	1	3.432
low	1	2.935
low	2	2.951
low	2	2.638
low	2	2.643
low	2	3.008
low	2	2.356
low	2	2.966
low	2	2.247
low	2	3.959
low	2	3.858
low	2	2.895
low	2	2.655
low	2	3.404
low	2	3.513
low	2	2.734
low	2	3.15
low	3	3.357
low	3	3.377
low	3	3.575
low	3	2.233
low	3	2.855
low	3	3.208
low	3	3
low	3	2.286
low	3	4
low	3	3.85
low	3	3.197
low	3	4.216
low	3	2.048
low	3	2.611
low	3	3.911
low	4	2.5
low	4	2.375
low	4	2.5
low	4	5.917
low	4	1
low	4	2
low	4	3
low	4	2.833
low	4	1.667
low	4	1.438
low	4	2.62
low	4	2.948
low	4	1.706
low	4	2.574
low	4	2.129
low	5	3.417
low	5	6.857
low	5	2.143
low	5	2.746
low	5	1.5
low	5	2.6
low	5	1.571
low	5	2.458
low	5	2.381
low	5	3.275
low	5	5
low	5	7.333
low	5	1.842
low	5	1.632
low	5	3.143
low	6	2.91
low	6	2.891
low	6	4.414
low	6	2.56
low	6	1.809
low	6	2.744
low	6	2.615
low	6	5.789
low	6	3.107
low	6	2.48
low	6	2.375
low	6	2.718
low	6	2.815
low	6	2.571
low	6	2.852
low	7	2.744
low	7	3.795
low	7	3.708
low	7	3.241
low	7	3.817
low	7	2.707
low	7	2.182
low	7	2.167
low	7	3.64
low	7	5
low	7	3.235
low	7	2.594
low	7	4.792
low	7	2.853
low	7	3.255
low	8	2.778
low	8	4.2
low	8	2.5
low	8	1.7
low	8	2.846
low	8	2.8
low	8	3.652
low	8	7.5
low	8	3
low	8	6.067
low	8	3.476
low	8	3.273
low	8	2.875
low	8	4.111
low	8	3.212
low	9	3
low	9	1.4
low	9	1.6
low	9	2
low	9	2.5
low	9	1.333
low	9	2
low	9	1.417
low	9	1.6
low	9	6.167
low	9	2.333
low	9	2.4
low	9	5.688
low	9	9.784
low	9	5.385
low	10	1.98
low	10	3.345
low	10	2.44
low	10	2.161
low	10	2.228
low	10	2.22
low	10	3.111
low	10	2.517
low	10	3
low	10	3.796
low	10	2.531
low	10	3.01
low	10	3.12
low	10	2.32
low	10	2.143
high	1	3
high	1	3.6
high	1	4.222
high	1	3.852
high	1	2.562
high	1	3.244
high	1	1.364
high	1	2.833
high	1	2.75
high	1	3.714
high	1	5.385
high	1	4.722
high	1	2.579
high	1	2.913
high	1	3.1
high	2	2.8
high	2	3.723
high	2	3.856
high	2	6.875
high	2	3.594
high	2	2.639
high	2	1.824
high	2	2.048
high	2	4.04
high	2	2.292
high	2	2.689
high	2	3.291
high	2	2.772
high	2	3.093
high	2	2.611
high	3	3.375
high	3	2.2
high	3	3.154
high	3	2.231
high	3	1.593
high	3	1.786
high	3	3.361
high	3	2.63
high	3	2.557
high	3	3.12
high	3	3.853
high	3	4.5
high	3	3.684
high	3	3.905
high	3	1.882
high	4	2.062
high	4	3.429
high	4	2.59
high	4	3.237
high	4	2.875
high	4	3.182
high	4	2.684
high	4	4.213
high	4	2.806
high	4	1.533
high	4	2.941
high	4	3.571
high	4	3.079
high	4	7.63
high	4	3.018
high	5	2.815
high	5	2.7
high	5	2.5
high	5	3.083
high	5	9.217
high	5	2.241
high	5	2.793
high	5	2.577
high	5	2.629
high	5	3.362
high	5	3.113
high	5	5.405
high	5	6.707
high	5	4.767
high	5	3.57
high	6	3.608
high	6	2.927
high	6	2.465
high	6	3.225
high	6	3.096
high	6	2.914
high	6	4.168
high	6	3.857
high	6	3.03
high	6	2.981
high	6	6.794
high	6	3.101
high	6	3.072
high	6	6.56
high	6	3.168
high	7	2.37
high	7	2.371
high	7	2.741
high	7	2.574
high	7	2.533
high	7	5.375
high	7	3.026
high	7	3.873
high	7	4.115
high	7	3.735
high	7	3.493
high	7	3.822
high	7	3.859
high	7	2.707
high	7	5.804
high	8	2.25
high	8	2.743
high	8	5.111
high	8	1.833
high	8	6.109
high	8	2.217
high	8	4.521
high	8	3.871
high	8	4.189
high	8	5.104
high	8	7.043
high	8	2.903
high	8	4.574
high	8	4.424
high	8	4.244
high	9	2
high	9	5.833
high	9	1.333
high	9	2.353
high	9	4.568
high	9	2.733
high	9	2.953
high	9	2
high	9	3.769
high	9	3.194
high	9	2.706
high	9	3.039
high	9	3.647
high	9	3.036
high	9	2.529
high	10	2.118
high	10	2.083
high	10	1.636
high	10	2.29
high	10	2.391
high	10	2.828
high	10	2.678
high	10	2.655
high	10	3.814
high	10	4.173
high	10	3.328
high	10	2.789
high	10	3.75
high	10	2.473
high	10	3.37

## Sheet: Supplementary Figure 4a
Supplementary Figure 4a
Placenta	Biopsy	Slide number	Location number	Placental BC load, # particles per mm³
Mother A	1	1	1	14559.4
Mother A	1	1	2	9328.73
Mother A	1	1	3	13405.8
Mother A	1	2	1	18623.7
Mother A	1	2	2	14221.9
Mother A	1	2	3	17745.3
Mother A	1	3	1	10253.4
Mother A	1	3	2	14528.1
Mother A	1	3	3	12627.6
Mother A	1	4	1	13942.5
Mother A	1	4	2	7556.81
Mother A	1	4	3	11502.5
Mother A	1	5	1	6180.08
Mother A	1	5	2	7137.48
Mother A	1	5	3	8107.16
Mother A	2	1	1	35045.5
Mother A	2	1	2	25424.9
Mother A	2	1	3	7424.14
Mother A	2	2	1	11277.4
Mother A	2	2	2	8864.38
Mother A	2	2	3	14964.4
Mother A	2	3	1	6489.76
Mother A	2	3	2	5128.38
Mother A	2	3	3	9040.61
Mother A	2	4	1	20119.8
Mother A	2	4	2	4456.38
Mother A	2	4	3	17776.4
Mother A	2	5	1	16448
Mother A	2	5	2	4543.33
Mother A	2	5	3	6587.04
Mother A	3	1	1	23860.4
Mother A	3	1	2	6743.48
Mother A	3	1	3	17144.6
Mother A	3	2	1	13452.8
Mother A	3	2	2	23580.8
Mother A	3	2	3	31263
Mother A	3	3	1	29916.1
Mother A	3	3	2	3543.74
Mother A	3	3	3	25610.4
Mother A	3	4	1	22984.1
Mother A	3	4	2	12568.3
Mother A	3	4	3	10416
Mother A	3	5	1	17838.8
Mother A	3	5	2	14673.5
Mother A	3	5	3	12359.6
Mother A	4	1	1	14698.6
Mother A	4	1	2	23651.9
Mother A	4	1	3	30304.1
Mother A	4	2	1	20320.6
Mother A	4	2	2	8374.94
Mother A	4	2	3	12437.9
Mother A	4	3	1	9663.73
Mother A	4	3	2	4520.31
Mother A	4	3	3	22346
Mother A	4	4	1	6016.92
Mother A	4	4	2	8854.96
Mother A	4	4	3	12957
Mother A	4	5	1	7703.22
Mother A	4	5	2	8249.76
Mother A	4	5	3	13088.4
Mother A	5	1	1	8656.73
Mother A	5	1	2	8858.1
Mother A	5	1	3	6641.02
Mother A	5	2	1	5937.75
Mother A	5	2	2	5927.25
Mother A	5	2	3	5702.45
Mother A	5	3	1	8068.13
Mother A	5	3	2	9627.55
Mother A	5	3	3	9499.45
Mother A	5	4	1	14207.5
Mother A	5	4	2	13631.8
Mother A	5	4	3	10401.8
Mother A	5	5	1	13440.1
Mother A	5	5	2	14775.9
Mother A	5	5	3	8177.93

## Sheet: Supplementary Figure 4b
Supplementary Figure 4b
Placenta	Biopsy	Slide number	Location number	Placental BC load, # particles per mm³
Mother B	1	1	1	11063.9
Mother B	1	1	2	11839.7
Mother B	1	1	3	17437.6
Mother B	1	2	1	9349.77
Mother B	1	2	2	7180.24
Mother B	1	2	3	4448.19
Mother B	1	3	1	3757.01
Mother B	1	3	2	3174.58
Mother B	1	3	3	4639.73
Mother B	1	4	1	2462.69
Mother B	1	4	2	11427.3
Mother B	1	4	3	11056
Mother B	1	5	1	6199.68
Mother B	1	5	2	11490.2
Mother B	1	5	3	4517.85
Mother B	2	1	1	7301.79
Mother B	2	1	2	6538.55
Mother B	2	1	3	4991.86
Mother B	2	2	1	5150.45
Mother B	2	2	2	11989.7
Mother B	2	2	3	4578.71
Mother B	2	3	1	10691.8
Mother B	2	3	2	5090.3
Mother B	2	3	3	7327.45
Mother B	2	4	1	9392.88
Mother B	2	4	2	4950.94
Mother B	2	4	3	4939.13
Mother B	2	5	1	11661
Mother B	2	5	2	7874.9
Mother B	2	5	3	7866.95
Mother B	3	1	1	10532.4
Mother B	3	1	2	9202.22
Mother B	3	1	3	14277
Mother B	3	2	1	7326.79
Mother B	3	2	2	13220.1
Mother B	3	2	3	6870.47
Mother B	3	3	1	13655.6
Mother B	3	3	2	15032.2
Mother B	3	3	3	9461.31
Mother B	3	4	1	9038.55
Mother B	3	4	2	11531.3
Mother B	3	4	3	15055.3
Mother B	3	5	1	17318.2
Mother B	3	5	2	14100
Mother B	3	5	3	14115.4
Mother B	4	1	1	10783.7
Mother B	4	1	2	25049.4
Mother B	4	1	3	15109.3
Mother B	4	2	1	7128.33
Mother B	4	2	2	11197.9
Mother B	4	2	3	13112.5
Mother B	4	3	1	14171.1
Mother B	4	3	2	6892.31
Mother B	4	3	3	5277.73
Mother B	4	4	1	5713.9
Mother B	4	4	2	10254.3
Mother B	4	4	3	15892.5
Mother B	4	5	1	5554.79
Mother B	4	5	2	18112.2
Mother B	4	5	3	6903.26
Mother B	5	1	1	2859.25
Mother B	5	1	2	2338.7
Mother B	5	1	3	2337.08
Mother B	5	2	1	3037.22
Mother B	5	2	2	1941.87
Mother B	5	2	3	3948.13
Mother B	5	3	1	3630.87
Mother B	5	3	2	8170.54
Mother B	5	3	3	11248.5
Mother B	5	4	1	13656.9
Mother B	5	4	2	7982.31
Mother B	5	4	3	8335.65
Mother B	5	5	1	5443.11
Mother B	5	5	2	8603.51
Mother B	5	5	3	9964.98

## Sheet: Supplementary Figure 4c
Supplementary Figure 4c
Placenta	Biopsy	Slide number	Location number	Placental BC load, # particles per mm³
Mother C	1	1	1	4119.18
Mother C	1	1	2	7591.63
Mother C	1	1	3	2313.85
Mother C	1	2	1	2960.65
Mother C	1	2	2	15680.1
Mother C	1	2	3	9370.93
Mother C	1	3	1	4238.66
Mother C	1	3	2	7999.06
Mother C	1	3	3	8328.54
Mother C	1	4	1	4564.93
Mother C	1	4	2	3883.52
Mother C	1	4	3	2119.87
Mother C	1	5	1	2892.82
Mother C	1	5	2	8187.43
Mother C	1	5	3	11358.5
Mother C	2	1	1	4320.26
Mother C	2	1	2	8228.2
Mother C	2	1	3	5284.8
Mother C	2	2	1	4294.3
Mother C	2	2	2	10635.6
Mother C	2	2	3	4434.24
Mother C	2	3	1	10615.7
Mother C	2	3	2	10242.7
Mother C	2	3	3	3929.14
Mother C	2	4	1	3779.11
Mother C	2	4	2	5839.82
Mother C	2	4	3	4772.5
Mother C	2	5	1	2088.24
Mother C	2	5	2	6335.26
Mother C	2	5	3	8245.14
Mother C	3	1	1	2010.37
Mother C	3	1	2	6361.36
Mother C	3	1	3	8288.99
Mother C	3	2	1	15000.3
Mother C	3	2	2	20310
Mother C	3	2	3	6944.91
Mother C	3	3	1	6851.35
Mother C	3	3	2	8410.5
Mother C	3	3	3	9467.13
Mother C	3	4	1	9758.14
Mother C	3	4	2	19127.9
Mother C	3	4	3	8147.79
Mother C	3	5	1	8570.54
Mother C	3	5	2	5220.63
Mother C	3	5	3	14468.4
Mother C	4	1	1	2773.67
Mother C	4	1	2	8955.52
Mother C	4	1	3	1221.7
Mother C	4	2	1	1779.16
Mother C	4	2	2	10025.4
Mother C	4	2	3	8829.42
Mother C	4	3	1	5636.48
Mother C	4	3	2	7557.52
Mother C	4	3	3	3561.14
Mother C	4	4	1	5977.43
Mother C	4	4	2	1529.38
Mother C	4	4	3	5808.03
Mother C	4	5	1	8666.12
Mother C	4	5	2	11058.8
Mother C	4	5	3	12587.9
Mother C	5	1	1	11864.9
Mother C	5	1	2	5908.37
Mother C	5	1	3	3804.99
Mother C	5	2	1	12445.4
Mother C	5	2	2	4020.47
Mother C	5	2	3	4080.43
Mother C	5	3	1	5555.58
Mother C	5	3	2	9288.26
Mother C	5	3	3	3569.95
Mother C	5	4	1	3822.56
Mother C	5	4	2	4124.65
Mother C	5	4	3	7340.82
Mother C	5	5	1	4333.2
Mother C	5	5	2	7108.96
Mother C	5	5	3	2364.79
